# Supplementary material for: The Metastatic Bone Marrow Niche in Neuroblastoma: Altered Phenotype and Function of Mesenchymal Stromal Cells
Source: Cancers (Basel). 2020 Nov 2;12(11):3231. doi: 10.3390/cancers12113231 (PMC7692745; doi:10.3390/cancers12113231)
Supplement: Supplementary file 1 [file cancers-12-03231-s001.zip]

Archive with 9 entries (9 files):
- Figure S1 300dpi.tif
- Figure S2 300dpi.tif
- Figure S3 300dpi.tif
- Figure S4 300dpi.tif
- Figure S5 300dpi.tif
- Figure S6 300dpi.tif
- Table S1 300dpi.tif
- Table S2 300dpi.tif
- Table S3 300dpi.tif
